# Supplementary material for: Carbon Assimilation Strategies in Ultrabasic Groundwater: Clues from the Integrated Study of a Serpentinization-Influenced Aquifer
Source: mSystems. 2020 Mar 10;5(2):e00607-19. doi: 10.1128/mSystems.00607-19 (PMC7065513; doi:10.1128/mSystems.00607-19)
Supplement: TABLE S1 [file mSystems.00607-19-st001.xlsx]

## Sheet: FPKM
		CR12Aug_CSW11AC	CR12Aug_QV11A	CR12Aug_CSW13A	CR12Aug_QV12A	CR12Dec_QV11A	CR12Aug_1A	CR12Aug_5A	CR12Aug_8Aab	CR12Aug_8Bad	CR12Aug_8Ca	CR11Jul_8B1	CR11Aug_CSWold	CR11_8A_Apr	CR12Jun_QV11	CR11_CSW11_NovA	CR11_8A_Aug	CR12Mar_QV11C	CR12Mar_CSW14AB	CR11Jul_8A2	CR11_8B_AprC	QV11_Aug13_mt	QV11_Mar13_mt	N08B_Dec13_mt	CSWold_Dec13_mt	QV12_Dec13_mt	N08B_Aug13_mt	N08B_Mar13_mt	QV12_Aug13_mt
K00336	Fe only hydrogenase	159.825	440.394	154.296	170.39	493.758	252.103	210.22	488.407	162.218	108.458	214.669	217.799	421.2	498.998	514.269	510.21	432.338	125.198	468.171	498.928	457.167	710.76	84.0687	1329.99	100.265	342.569	128.613	124.058
K00436	hoxH, NAD-reducing hydrogenase	188.443	68.7506	104.696	224.798	109.73	158.322	135.177	375.719	146.805	11.2194	40.119	32.4311	310.389	108.837	226.464	350.737	96.0821	3.07335	340.168	384.256	115.781	6.30988	354.335	0.230148	189.951	189.089	149.514	190.701
K06281	hyaB, hybC NiFe hydrogenase large subunit	273.958	122.007	169.283	357.111	155.636	247.971	88.5071	589.283	267.709	20.9145	91.2401	138.619	471.37	162.429	361.26	763.53	168.606	10.1069	595.255	493.05	6.30744	64.1108	337.382	948.933	179.16	529.922	266.091	350.76
K06282	hyaA,hybO NiFe hydrogenase small subunit	2.06549	51.5179	128.501	286.119	83.0723	131.269	105.102	297.724	98.8237	24.3158	50.2121	101.787	165.325	78.846	26.8215	261.982	56.1725	17.8673	216.869	108.16	10.3688	118.123	485.706	836.662	206.913	282.652	127.572	516.583
K18008	hydA NiFe hydrogenase small subunit	0	0	0	0	0	1.86339	0.399529	0	0.47504	0	0.407377	0.0739291	0.819231	0	0	0	0	0	0	3.81222	0	0	10.2432	0	27.8175	0	0	1.24292
K00437	hydB NiFe hydrognease large subunit	0	0	0	0	0	0.676156	0	0	0	0	0	0	0	0	0	0	0	0	0	0	0	0	0	0	0	0	0	0
K00532	ferredoxin hydrogenase	0	0	0	0	0	0	0	0	0	0	0	0	0	0	0	0	0	0	0	0	0	0	0	0	0	0	0	0
K00533	ferredoxin hydrogenase large subunit	0.239295	0.287883	97.7563	3.575	0	0	0.733639	1.3386	0.0775375	0	0.0831168	0.0603347	0	0	0	0	0	0.0447127	0	0	0	0	0	0	0	0	0	0
K01601	Rubisco large subunit	202.989	11.902	69.3012	272.394	26.786	29.9029	224.01	49.5438	118.995	3.55761	132.995	20.1258	70.564	26.5266	21.8578	58.6455	13.7036	103.965	56.3761	56.5417	765.421	7.1018	138.802	16.0867	288.291	8.33089	33.6684	77.9292
K10944	pmoA particulate methane monooxygenase	0	0.221167	37.5881	15.1599	0.137269	1.75801	12.459	0.550919	2.38453	92.2672	0.957822	0.347643	0.483476	0.125979	0	0.282535	0	0.173127	0	4.02999	0	1.11083	81.9749	19.6978	1300.17	94.9521	613.823	3588.02
K10945	pmoB particulate methane monooxygenase	0	0	33.5861	10.7069	0	1.41323	15.6289	0.555197	1.52941	95.2756	0.383129	0.140407	0.866776	0	0	0	0	0.051526	0	3.59178	0	0	0.448068	19.5159	197.142	5.6293	5.61847	2176.28
K10946	pmoC particulate methane monooxygenase	0.309676	0.32918	38.297	8.11588	0	1.72717	14.7556	0.36154	1.07854	104.678	0.626736	0.113626	0.474018	0	0	0.141545	0.128526	0.084206	0	2.59696	0	2.18695	228.032	24.2183	1017.86	59.8219	846.903	2074.06
K14028	mdh1,mxaF	0.0928034	0.18446	12.4889	5.4212	0.0578459	0.833436	95.1503	1.68035	1.90394	11.9095	0.260231	0.377805	0.854993	0.0530883	0	1.99856	0	0.069362	0.550373	3.12755	0	0.929998	79.2456	0	1167.96	480.454	1705.07	775.433
K14029	mdh2,mxaI	0.636366	0	17.5565	8.16711	0	1.53825	75.6875	2.97007	3.9642	2.04909	0.419047	0.928846	0.865256	0	0	4.56596	0	0	0.440591	2.94556	0	2.97797	123.855	0	1131.6	1009.24	4300.48	802.597
K08684	mmoX (old ID)	0	0	0	0	0	0	0	0	0	0	0	0	0	0	0	0	0	0	0	0	0	0	0	0	0	0	0	0
K16157	mmoX (new ID)	0	0	0	0	0	0	0	0	0	0	3.93453	0	0	0	0	0	0	2.93729	0	0	0	0	0	0	0	0	0	0
K16158	mmoY	0	0	0	0	0	0	0	0	0	0	0	0	0	0	0	0	0	0	0	0	0	0	0	0	0	0	0	0
K16159	mmoZ	0	0	0	0	0	0	0	0	0	0	0	0	0	0	0	0	0	0	0	0	0	0	0	0	0	0	0	0
K16160	mmoB	0	0	0	0	0	0	0	0	0	0	0	0	0	0	0	0	0	0	0	0	0	0	0	0	0	0	0	0
K16161	mmoC	0	0	0	0	0	0	0	0	0	0	0	0	0	0	0	0	0	0	0	0	0	0	0	0	0	0	0	0
K16162	mmoD	0	0	0	0	0	0	0	0	0	0	0	0	0	0	0	0	0	0	0	0	0	0	0	0	0	0	0	0
K03520	coxL,cutL	0.14598	14.3406	147.71	51.7586	3.5401	25.5487	0.955468	104.018	23.5195	33.7772	247.088	140.544	101.037	6.96655	0.833236	77.2206	11.2689	197.854	86.5464	79.8786	0	1.04581	7.90794	3.0694	4.15126	105.248	64.4363	28.1248
K00198	cooS	8.12186	491.137	279.373	1.97123	794.428	13.7874	10.2533	123.32	16.7396	0.453507	6.23025	241.822	100.212	734.652	146.393	51.5441	560.979	1.81136	117.616	23.2128	1095.71	206.885	55.9152	925.525	7.06634	1.17452	11.87	13.0108
K14138	acsB	3.03107	113.963	96.289	0.928384	169.1	10.361	11.7328	37.6551	10.2517	0.223198	3.67994	128.046	36.7799	156.416	31.3581	17.881	124.812	0.446397	32.0443	18.9905	54.06	27.7616	14.6268	2388.05	16.1186	8.72701	7.7358	3.43185
K00656	formate c-acetyltransferase	2.41624	319.882	174.304	20.6462	296.493	16.9135	1.17512	46.7998	8.48488	0.0410202	20.3549	50.3709	34.245	292.195	1.65588	34.0876	267.367	15.2288	39.5457	16.6049	80.7796	1609.78	16.0634	10.0554	21.0875	37.3648	71.4799	58.3013
K00394	aprA	0.365352	65.8652	3.02912	0.342801	97.5667	29.45	183.458	25.508	9.84668	0.0482734	3.47419	10.0511	17.7051	89.7051	0.183438	17.5339	74.6918	0.765339	19.1172	19.6062	0.648211	0	47.0284	5970.8	1018.52	80.7897	27.3625	35.9078
K00395	aprB	0	21.794	3.68163	1.19748	30.3891	22.5457	158.735	34.0184	7.5297	0	29.7518	6.56886	17.2025	27.8897	0	13.8966	31.6726	22.7915	18.4106	17.9581	0	0	61.6836	7228.29	1064.03	5.39796	19.6932	65.4256
K11180	dsrA	0.706612	139.564	6.98116	1.17386	256.587	91.478	180.149	209.174	23.5267	0.0752036	29.4269	19.8121	127.105	235.956	0.512828	161.712	158.453	6.64564	132.989	160.808	224.493	1.64664	703.529	49.6781	557.938	47.0367	98.1989	127.062
K11181	dsrB	0.816088	98.7196	5.58076	0.685862	173.955	19.7854	142.694	20.0551	8.14786	0	3.26862	3.93893	9.89243	160.006	0.155654	10.3674	108.293	1.03107	12.9426	13.4514	111.892	5.53532	24.808	22.937	331.553	29.6717	30.4781	25.4551
K00370	narG	308.049	14.3146	72.016	129.756	22.6828	12.957	132.579	110.631	180.822	78.0558	24.5265	25.9639	46.4339	29.9711	270.088	70.7555	14.8397	16.2399	60.503	35.4675	9.69315	1926.7	18.9193	0.133039	13.0106	99.5827	120.928	17.6687
K00371	narH	608.048	101.567	107.566	124.207	115.688	74.2599	118.964	229.483	367.195	76.9953	28.6274	38.4688	176.053	129.65	384.296	209.511	116.769	3.61521	205.888	197.684	8.34664	842.526	52.964	0.555223	36.9058	123.951	141.171	36.9658
K02567	napA	1.79318	28.647	6.11434	123.891	44.9129	30.1093	77.3092	41.1596	2.79082	1.11829	45.7082	2.78823	26.4331	41.7664	0.417045	15.3984	24.998	36.515	29.7882	2.61735	17.3508	34.12	2.91303	0.298519	9.34404	67.3296	4.18737	3.48876
K02568	napB	0.759671	0.312956	4.62991	71.558	0.146576	26.8353	62.1709	6.68559	1.27204	15.6178	26.754	6.24048	5.73742	0.13452	0	2.94635	0	21.317	3.55412	2.22528	0	0	0	0.516298	2.85737	0	4.50924	3.57056
K00362	nirB	82.5048	17.6121	89.3333	162.845	19.9803	41.2866	142.888	75.9685	66.6881	28.2392	158.024	27.6174	87.3668	22.0971	48.478	93.3551	20.62	120.422	85.104	86.6835	1.78347	225.725	3.24315	0.234989	6.14729	6.51874	25.5267	8.65733
K00363	nirD	13.5399	1.42114	41.4624	97.5767	1.75466	20.192	100.468	25.4243	13.1127	30.646	116.468	72.6825	49.2896	2.07044	2.47843	44.7059	3.09952	90.9879	40.0245	35.379	0	0	1.71081	0.41283	4.52263	0	0	4.36051
K03385	nrfA	60.4622	370.15	215.488	28.2353	378.035	33.6538	42.2786	104.683	54.0813	11.3864	41.68	184.372	99.9375	363.312	65.1869	78.07	332.883	26.5127	130.087	51.7398	2667.75	596.284	195.784	11.6767	32.413	49.6309	93.348	86.0795
K00368	nirK	0.256236	0.560706	0.464648	43.2265	2.64485	15.1842	11.0167	20.3512	5.30728	104.232	37.1994	53.1858	55.5664	9.83704	0.345744	38.9054	0.681798	27.7328	78.6039	25.6071	0.762984	2.81619	0.208173	2.21775	3.47788	0	0	10.2644
K04561	norB	0.453317	1.31231	26.5419	180.407	2.98807	27.4079	95.0144	0.645686	1.08703	111.177	25.4762	13.6736	0.503349	9.00812	0.360685	0.134208	0.216465	21.9435	0.352816	1.17273	1.12264	0	0	0.118281	1.7499	0	1.97928	5.11554
K02305	norC	0.410705	0.197639	5.67592	181.24	0	37.5896	111.245	0.316967	1.4879	44.9923	36.2238	8.22967	0.679038	0	0	0	0	28.1907	0.177749	2.41654	0	0	0	0.211904	0	0	0	0.633078
K00376	nosZ	0.55764	0.192632	22.5546	58.0971	0	63.4973	94.3843	15.2665	1.41969	24.9944	51.0003	13.261	4.40886	0.0479559	0	3.84726	0	41.4075	3.65544	0.950913	0	0	0	0.32966	13.048	0	0.299696	6.85531
K02586	nifD	126.163	0.687621	17.0941	133.113	1.42061	31.2519	86.1168	3.42168	76.6802	11.6286	21.2771	1.72958	5.24554	1.36896	0.227865	4.57768	0.608057	15.0454	4.4229	16.7357	5.83988	1.72441	0.193212	0.412013	1.26507	0	0	3.63054
K02591	nifK	136.682	0.91156	9.78789	132.148	1.93288	40.574	84.6105	4.02265	85.7017	14.477	24.8953	2.38317	6.28508	1.83508	0.346196	4.49998	0.380377	16.845	4.9508	23.6492	5.47981	0.539363	2.71949	0	1.56839	4.5555	1.13122	2.56506
K02588	nifH	225.572	197.716	66.0328	138.697	131.82	41.9025	102.778	26.7431	135.008	13.2032	28.5004	87.0237	12.3446	134.879	7.92624	18.0654	132.352	19.7086	13.0553	25.828	1.94131	4.589	5.14089	13.4246	0.696167	0	0	0
K00531	anfG	0	0	0	0	0	0	0	0	0	0	0	0	0	0	0	0	0	0	0	0	0	0	0	0	0	0	0	0
K10535	hao	0.203728	0	5.6002	2.43319	0	0.52089	35.6442	0.0816176	0.860086	13.1116	0.212849	0	0.214019	0	0	0	0	0.0381674	0	1.54406	0	0	0	38.2509	1.26819	0	0	45.6553
K00123	formate dehydrogenase	46.4444	483.731	371.806	329.054	438.984	141.488	238.876	298.207	124.141	122.548	334.456	279.414	325.066	429.537	60.9444	251.357	390.816	242.465	273.402	249.189	141.845	537.271	361.593	5133.97	1073.22	3761.32	840.336	1445.95
K00124	formate dehydrogenase	1.74165	77.805	50.5834	107.025	118.333	32.8325	62.2376	69.6926	25.9463	77.0015	121.241	51.2908	93.8167	108.946	0.909442	65.5465	82.5488	85.1752	70.5192	86.9865	33.5402	185.686	64.7777	2934.03	420.66	766.331	312.248	289.736
K00125	formate dehydrogenase	0	0	0	0	0	2.12785	11.8246	0	1.39844	0	0.745004	0.155744	0.320181	0	0	0	0	0	0	1.30327	0	0	6.52388	45.9696	92.7867	4.20321	2.08748	2.38037
K00126	formate dehydrogenase	0	0.387043	26.6703	34.8348	0	5.45568	8.09625	12.8924	3.3248	9.69349	10.1467	16.4251	21.869	0	0.552572	24.4475	0	6.86032	21.0894	17.1468	0	0	21.8631	0	272.566	0	165.77	324.125
K00127	formate dehydrogenase	59.7007	63.5679	127.928	138.967	65.6904	96.6524	31.0709	317.646	80.416	52.671	174.429	138.945	295.157	80.1875	313.45	390.521	96.3793	112.35	305.045	262.857	0.996242	214.197	93.5554	6.72948	438.546	1795.36	457.506	319.104
K00200	methanogenesis: Fmd/Fwd	0.10124	0.0487187	1.0747	3.02246	0	2.12744	129.015	0.249552	2.57111	19.2969	2.04406	0.210467	0.73148	0	0	0.31765	0	0.985471	0.149247	2.46184	0	0	3.38233	0.611216	33.5851	7.07453	6.67562	361.701
K00201	methanogenesis: Fmd/Fwd	0.293524	0	8.40911	2.21931	0	1.57476	82.5354	0.252881	1.56245	10.653	8.37639	0.0690354	0.285759	0	0	0	0	5.91586	0	2.95996	0	0	0	0.0662515	0	0	0	2.80474
K00202	methanogenesis: Fmd/Fwd	0	0	6.62874	1.8091	0.129074	6.09823	74.0098	3.08834	5.20415	9.42779	4.62133	0.652591	1.95156	0.118458	0.205417	1.96302	0	1.90949	1.53394	6.63386	0	0	5.92446	0	42.2833	0	29.6841	36.3754
K00203	methanogenesis: Fmd/Fwd	0	0	0	0	0	0.605215	0	0	0.922823	2.61064	0.329742	0	0	0	0	0	0	0	0	0.574086	0	0	0	0	0	0	0	0
K00204	methanogenesis: Fmd/Fwd	0	0	0	0	0	0	0	0	0	0	0	0	0	0	0	0	0	0	0	0	0	0	0	0	0	0	0	0
K00205	methanogenesis: Fmd/Fwd	0	0	0	0	0	0	0	0	0	0	0	0	0	0	0	0	0	0	0	0	0	0	0	0	0	0	0	0
K11260	methanogenesis: Fmd/Fwd	0	0	0	0	0	0.479456	0	0	0	0	0	0	0	0	0	0	0	0	0	0	0	0	0	0	0	0	0	0
K11261	methanogenesis: Fmd/Fwd	0.867506	0	0.362769	0.405621	0	10.825	19.6115	3.21241	8.20291	0	8.38065	3.46358	12.4664	0	30.759	4.54258	0	4.87683	5.92863	15.7277	0	0	1.85408	269.299	15.7411	0	0	0
K00672	methanogenesis: Ftr	0.194327	0	7.38921	1.45984	0	1.95958	66.911	5.58621	4.11543	12.312	1.85584	1.07797	5.29008	0	0	3.79723	0	0.0726206	4.31548	5.67867	0	0	12.948	0.468284	69.9542	23.8017	15.6834	62.0503
K01499	methanogenesis: Mch	0.166646	0.170702	10.3412	0.995188	0	3.05549	70.3406	3.66014	1.99941	2.80472	2.94837	0.731354	3.79619	0	0	2.95011	0	1.64651	3.9949	2.82103	0	0	23.5955	0	128.564	28.9212	19.7497	89.8318
K00319	methanogenesis: Mtd	0	0	0	0.0993968	0	0	0	0	0	0	5.62016	0	0	0	0	0	0	4.8533	0	0	0	0	0	0	0	0	0	0
K13942	methanogenesis: Hmd	0	0	0	0	0	0	0	0	0	0	0	0	0	0	0	0	0	0	0	0	0	0	0	0	0	0	0	0
K00440	methanogenesis: Frh	0	0	0	0	0	0	0	0	0	0	0	0	0	0	0	0	0	0	0	0	0	0	0	0	0	0	0	0
K00441	methanogenesis: Frh	0.164984	53.45	43.352	0.221606	115.873	4.47237	24.2791	0	0.927205	0	0.769398	139.934	0.773625	106.43	0	0.0966836	73.4466	0.118256	0.113157	3.73002	2.07215	0	0	52.6269	0	8.61314	0	0
K00442	methanogenesis: Frh	0	0	0	0	0	3.62386	0	0	2.30234	0	0.987203	0.179153	0.74447	0	0	0	0	0	0	1.93358	0	0	0	0	0	0	0	0
K00443	methanogenesis: Frh	0	0	0	0	0	0	0	0	0	0	0	0	0	0	0	0	0	0	0	0	0	0	0	0	0	0	0	0
K00320	methanogenesis: Mer	0	0	19.9715	6.01057	0	1.53825	0.293553	0	0.446764	6.44076	8.97695	2.37381	0	0	0	0	0	7.38226	0	1.04224	0	0	0	0.0836126	0	0	0	0
K00577	methanogenesis: Mtr	0	0	5.09323	0	0	0	0	4.1958	0.575115	53.05	0.320139	0.545104	3.99102	0	0	4.05762	0	0.0568003	5.3012	0.466923	0	0	0	0	0	0	0	0
K00578	methanogenesis: Mtr	0	0	0	0	0	0	0	0	0	0	0	0	0	0	0	0	0	0	0	0	0	0	5.58976	0	0	163.863	0	0
K00579	methanogenesis: Mtr	0	0	0	0	0	0	0	0	0	0	0	0	0	0	0	0	0	0	0	0	0	0	0	0	0	0	0	0
K00580	methanogenesis: Mtr	0	0	0	0	0	0	0	0	0	0	0	0	0	0	0	0	0	0	0	0	0	0	0	0	0	0	0	0
K00581	methanogenesis: Mtr	0	0	0	0	0	0	0	0	0	0	0	0	0	0	0	0	0	0	0	0	0	0	0	0	0	0	0	0
K00582	methanogenesis: Mtr	0	0	0	0	0	0	0	0	0	0	0	0	0	0	0	0	0	0	0	0	0	0	4.09106	0	0	22.8435	0	0
K00583	methanogenesis: Mtr	0	0	0	0	0	0	0	0	0	0	0	0	0	0	0	0	0	0	0	0	0	0	0	0	0	0	0	0
K00584	methanogenesis: Mtr	0	29.7795	64.2607	0	40.2441	0.477949	1.58575	1.18659	0.240565	0.21234	0.260403	35.7537	2.85475	37.4529	0.180579	2.6086	30.107	0.070722	3.31856	0.112241	0	0	12.365	10.8546	0.999081	15.1558	0	0
K00399	methanogenesis: Mcr	0	0	0	0	0	0.134004	0	0	0	0	0.07301	0	0	0	0	0	0	0	0	0	0	0	15.0278	0	0.636438	161.625	61.09	0
K00401	methanogenesis: Mcr	0	0	0	0	0	0	0	0	0	0	0	0	0	0	0	0	0	0	0	0	0	0	3.18604	0	0.0879552	14.2321	2.65058	0
K00402	methanogenesis: Mcr	0	0	0	0	0	0	0	0	0.150715	0	0	0	0	0	0	0	0	0	0	0	0	0	10.203	0	0	44.311	47.9429	0
K03388	methanogenesis: Hdr	1.88762	142.106	109.971	1.08205	228.281	32.0042	152.183	41.1225	22.5207	0.230565	8.40149	196.813	39.7607	210.962	42.062	21.9653	171.582	1.08393	40.1441	33.2756	22.619	2.96895	41.4969	3781.71	222.927	24.1487	1.48348	8.99157
K03389	methanogenesis: Hdr	1.73832	107.168	109.171	0.736139	152.928	39.1717	207.734	57.2286	20.8937	0.112415	12.0013	134.656	42.4028	142.38	19.8251	18.3987	106.938	2.68985	35.9405	28.7686	34.4784	16.0265	13.0488	961.239	153.149	5.55002	14.4467	6.89212
K03390	methanogenesis: Hdr	0.727482	81.6196	49.766	1.05403	133.582	28.5913	89.3771	17.653	17.8836	0.594678	15.8414	69.5079	17.2964	122.595	1.10376	10.9767	88.7837	3.82083	20.0793	23.2129	6.75952	10.2164	17.2257	190.247	64.4292	0	0	4.7616
K00925	acetate kinase	319.149	325.686	309.319	327.454	288.088	110.949	244.95	242.055	209.287	53.3196	164.858	69.1696	211.149	287.893	68.2352	258.063	257.912	117.734	251.539	131.978	168.385	437.092	16.3273	5.95788	134.99	45.5147	70.6874	118.47
K00625	phosphotransacetylase	299.712	107.904	131.021	127.266	136.691	112.78	66.364	415.99	202.235	10.3373	45.9331	46.6351	293.081	142.128	194.162	412.365	141.72	2.14674	345.141	314.356	14.3549	20.3403	35.7817	0.875466	92.4602	71.5901	65.3789	227.727
K13788	phosphotransacetylase	0.734003	0	0.521968	7.81673	0.048448	33.0712	0.194372	1.50202	1.85281	10.8434	1.32764	22.6579	0.687024	0.133703	0.232173	2.39611	0	1.02756	0.703081	0.542552	0	54.3003	32.7342	0.119601	49.007	6.66002	21.2158	38.1566
K01895	AMP-forming acetyl-CoA synthetase	211.832	292.232	528.203	266.896	432.175	176.007	340.905	438.109	224.087	313.036	338.728	501.919	465.122	412.529	254.227	373.252	308.917	236.278	472.074	333.11	241.923	101.371	361.037	5185.48	2277.23	665.226	588.176	261.626
K00192	Cdh/ACDS	2.11679	108.158	46.9077	0.247065	155.799	2.12062	16.3274	27.8509	4.11536	0.0424125	2.10071	2.05862	25.0829	144.021	33.8324	15.2909	115.546	0.480282	29.683	3.42878	120.296	90.9953	40.4139	24.5703	4.12023	6.17312	3.06581	1.45666
K00193	Cdh/ACDS	2.03191	102.808	47.8122	0.135519	144.436	3.1459	16.3648	62.8627	4.04439	0.0814235	1.714	5.1817	44.5046	133.989	28.6673	25.808	112.644	0.379665	52.4182	2.80856	173.207	136.106	72.1626	69.3819	192.282	63.2062	0	9.39622
K00194	Cdh/ACDS	5.37758	203.858	124.936	0.25813	277.225	13.4979	32.9534	56.0586	15.7312	0.412021	4.42233	114.311	50.4587	257.628	54.905	26.7559	212.72	1.04601	55.1285	24.0561	143.106	106.877	60.4005	1482.22	240.256	7.93391	0	10.8819
K00195	Cdh/ACDS	1.57362	76.0287	36.7724	0.293869	112.611	5.21669	44.7068	26.1567	5.71081	0	3.2795	1.90448	21.7636	105.075	26.4274	14.2314	90.6611	0.352841	26.56	6.85159	80.8898	79.1104	37.8423	20.6687	4.447	8.56633	0	0
K00196	Cdh/ACDS	0	97.9134	46.805	0.332179	189.045	12.5928	2.98455	0.593297	5.36829	0	2.31718	91.3312	2.87571	173.901	0	0.677614	124.742	0.13784	0	10.4782	48.7813	0	0	5.08635	0	0	0	0
K00197	Cdh/ACDS	4.79889	217.445	139.396	0.911022	310.26	18.1071	39.5349	61.7613	16.5534	0.216595	7.87979	127.254	58.0639	287.086	67.2051	32.1637	239.702	1.40442	59.0038	25.8763	156.662	120.032	65.4246	1997.81	237.334	45.3333	5.66352	13.4699
K00198	Cdh/ACDS	8.12186	491.137	279.373	1.97123	794.428	13.7874	10.2533	123.32	16.7396	0.453507	6.23025	241.822	100.212	734.652	146.393	51.5441	560.979	1.81136	117.616	23.2128	1095.71	206.885	55.9152	925.525	7.06634	1.17452	11.87	13.0108
K14080	methanogenesis: Mta	0.170824	0	51.4645	4.27388	0	13.6819	20.1066	15.0079	7.91718	0	5.19688	91.8245	16.5507	0	0	11.3712	0	1.01541	18.8687	17.3265	0	0	51.9889	19.7301	8.0115	40.7196	2.22388	0
K04480	methanogenesis: Mta	0.248631	0	25.5886	0.406119	0	9.50747	0.427769	4.66182	10.5316	0.0683957	3.81665	44.5409	7.9171	0	0	4.26343	0.0692687	0	4.90351	17.4279	0	0	4.97146	13.3376	0.590258	3.44902	9.06406	0.0939622
K14081	methanogenesis: Mta	0.234451	0.112822	41.2382	0	0	0	0	4.62772	0.452161	0	0.321828	78.7593	4.20872	0	0	3.25553	0	0.0865637	5.79818	0.980539	0	0	0.752755	15.6176	0.155857	0	0	0
K14082	methanogenesis: Mtb/Mtm	0	0	0	0	0	0	0	0	0	0	0	0	0	0	0	0	0	0	0	0	0	0	0	0	0	0	0	0
K14083	methanogenesis: Mtb/Mtm	0.233669	35.7522	72.2227	19.0586	45.9453	6.48542	41.3108	121.993	4.9572	107.217	2.36052	102.649	136.756	42.9271	1.73993	100.888	31.2096	0.649784	150.399	9.36824	0.199581	1.17865	60.9208	19.2064	12.7449	4.79575	2.79573	33.7469
K14084	methanogenesis: Mtb/Mtm	0.270604	41.8006	59.2181	1.76048	49.6247	0	7.34018	14.335	1.02828	0	0.548571	6.10524	15.1252	45.9884	0.258211	6.69486	38.4377	0	13.4113	0.477535	1.32898	5.23232	26.5871	0.515258	3.74814	3.58228	0.889551	2.27485
K16176	methanogenesis: Mtb/Mtm	0	0	0.158957	0	0	0.159819	0	3.30877	0.16246	0	0	6.51136	5.34587	0	0	3.29601	0	0	5.47296	0.378996	0	0	23.0149	0.104359	4.21818	5.11755	0	0
K16177	methanogenesis: Mtb/Mtm	0	0	0	0	0	0	0	0	0	0	0	0	0	0	0	0	0	0	0	0	0	0	0	0	0	0	0	0
K16178	methanogenesis: Mtb/Mtm	0	0	4.65883	2.50539	0	0	4.8044	15.4295	0.376126	0	0.289795	33.8135	18.7987	0	0	15.3117	0.0713723	0.14083	22.0859	0.451322	0	0	11.084	1.03895	2.29287	1.69121	0	3.12556
K16179	methanogenesis: Mtb/Mtm	0	0	0	0	0	0	0	0	0	0	0	0	0	0	0	0	0	0	0	0	0	0	0	0	0	0	0	0

## Sheet: FPK
		CR12Aug_CSW11AC	CR12Aug_QV11A	CR12Aug_CSW13A	CR12Aug_QV12A	CR12Dec_QV11A	CR12Aug_1A	CR12Aug_5A	CR12Aug_8Aab	CR12Aug_8Bad	CR12Aug_8Ca	CR11Jul_8B1	CR11Aug_CSWold	CR11_8A_Apr	CR12Jun_QV11	CR11_CSW11_NovA	CR11_8A_Aug	CR12Mar_QV11C	CR12Mar_CSW14AB	CR11Jul_8A2	CR11_8B_AprC	QV11_Aug13_mt	QV11_Mar13_mt	N08B_Dec13_mt	CSWold_Dec13_mt	QV12_Dec13_mt	N08B_Aug13_mt	N08B_Mar13_mt	QV12_Aug13_mt
K00336	Fe only hydrogenase	919.973	5267.79	2105.59	2100.78	4757.95	1138.12	3552.21	3517.99	1440.86	1112.8	1778.75	2486.12	3470.99	5239.35	3102.27	4806.11	4379.97	1928.41	3768.07	4749.08	1607.46	846.357	297.817	15970.4	857.753	144.892	219.064	926.527
K00436	hoxH, NAD-reducing hydrogenase	1084.7	822.363	1428.72	2771.6	1057.38	714.745	2284.17	2706.3	1303.95	115.114	332.426	370.192	2557.83	1142.76	1366.12	3303.9	973.398	47.3386	2737.84	3657.57	407.104	7.51366	1255.25	2.7636	1625.01	79.9767	254.663	1424.25
K06281	hyaB, hybC NiFe hydrogenase large subunit	1576.94	1459.39	2310.11	4402.91	1499.73	1119.46	1495.55	4244.6	2377.85	214.587	756.015	1582.3	3884.43	1705.46	2179.26	7192.36	1708.13	155.676	4790.91	4693.14	22.1779	76.3416	1195.19	11394.7	1532.69	224.134	453.227	2619.64
K06282	hyaA,hybO NiFe hydrogenase small subunit	11.8892	616.233	1753.58	3527.63	800.5	592.611	1775.97	2144.5	877.774	249.485	416.057	1161.88	1362.4	827.863	161.798	2467.84	569.078	275.209	1745.47	1029.53	36.4583	140.659	1720.63	10046.6	1770.12	119.55	217.291	3858.09
K18008	hydA NiFe hydrogenase small subunit	0	0	0	0	0	8.41228	6.75105	0	4.21941	0	3.37553	0.843882	6.75105	0	0	0	0	0	0	36.2869	0	0	36.2869	0	237.975	0	0	9.2827
K00437	hydB NiFe hydrognease large subunit	0	0	0	0	0	3.0525	0	0	0	0	0	0	0	0	0	0	0	0	0	0	0	0	0	0	0	0	0	0
K00532	ferredoxin hydrogenase	0	0	0	0	0	0	0	0	0	0	0	0	0	0	0	0	0	0	0	0	0	0	0	0	0	0	0	0
K00533	ferredoxin hydrogenase large subunit	1.37741	3.44353	1334.02	44.0771	0	0	12.3967	9.64187	0.688705	0	0.688705	0.688705	0	0	0	0	0	0.688705	0	0	0	0	0	0	0	0	0	0
K01601	Rubisco large subunit	1168.43	142.366	945.712	3358.42	258.115	134.996	3785.21	356.863	1056.94	36.5018	1102	229.731	581.498	278.523	131.855	552.433	138.83	1601.36	453.743	538.196	2691.33	8.45666	491.712	193.169	2466.29	3.52361	57.3466	582.012
K10944	pmoA particulate methane monooxygenase	0	2.6455	512.942	186.91	1.32275	7.93651	210.526	3.96825	21.18	946.68	7.93651	3.96825	3.98419	1.32275	0	2.66144	0	2.66667	0	38.3598	0	1.32275	290.4	236.53	11122.8	40.1606	1045.51	26797.1
K10945	pmoB particulate methane monooxygenase	0	0	458.329	132.008	0	6.38003	264.09	3.99908	13.5845	977.548	3.1746	1.60271	7.14286	0	0	0	0	0.793651	0	34.1886	0	0	1.5873	234.346	1686.52	2.38095	9.56982	16253.5
K10946	pmoC particulate methane monooxygenase	1.78253	3.9375	522.617	100.063	0	7.7973	249.333	2.60417	9.57983	1074.02	5.19313	1.29702	3.90625	0	0	1.33333	1.30208	1.29702	0	24.7193	0	2.60417	807.812	290.812	8707.7	25.3021	1442.51	15490.1
K14028	mdh1,mxaF	0.534188	2.20643	170.429	66.8395	0.557414	3.76254	1607.81	12.1035	16.9112	122.194	2.15627	4.31255	7.04576	0.557414	0	18.8261	0	1.06838	4.42968	29.7698	0	1.10742	280.731	0	9991.76	203.212	2904.21	5791.3
K14029	mdh2,mxaI	3.663	0	239.583	100.694	0	6.94444	1278.93	21.3934	35.2109	21.0241	3.47222	10.6026	7.13033	0	0	43.0108	0	0	3.5461	28.0375	0	3.5461	438.763	0	9680.67	426.866	7324.91	5994.18
K08684	mmoX (old ID)	0	0	0	0	0	0	0	0	0	0	0	0	0	0	0	0	0	0	0	0	0	0	0	0	0	0	0	0
K16157	mmoX (new ID)	0	0	0	0	0	0	0	0	0	0	32.6015	0	0	0	0	0	0	45.2428	0	0	0	0	0	0	0	0	0	0
K16158	mmoY	0	0	0	0	0	0	0	0	0	0	0	0	0	0	0	0	0	0	0	0	0	0	0	0	0	0	0	0
K16159	mmoZ	0	0	0	0	0	0	0	0	0	0	0	0	0	0	0	0	0	0	0	0	0	0	0	0	0	0	0	0
K16160	mmoB	0	0	0	0	0	0	0	0	0	0	0	0	0	0	0	0	0	0	0	0	0	0	0	0	0	0	0	0
K16161	mmoC	0	0	0	0	0	0	0	0	0	0	0	0	0	0	0	0	0	0	0	0	0	0	0	0	0	0	0	0
K16162	mmoD	0	0	0	0	0	0	0	0	0	0	0	0	0	0	0	0	0	0	0	0	0	0	0	0	0	0	0	0
K03520	coxL,cutL	0.84028	171.536	2015.7	638.146	34.113	115.339	16.1451	749.242	208.905	346.561	2047.37	1604.28	832.615	73.1471	5.02641	727.408	114.164	3047.53	696.569	760.331	0	1.24533	28.0142	36.8572	35.5135	44.5152	109.753	210.049
K00198	cooS	46.7504	5874.76	3812.43	24.3038	7655.26	62.2433	173.256	888.269	148.685	4.65308	51.6238	2760.34	825.818	7713.66	883.1	485.539	5683.22	27.9002	946.632	220.952	3852.67	246.354	198.082	11113.7	60.4516	0.496771	20.2179	97.1705
K14138	acsB	17.4472	1363.17	1314	11.4463	1629.48	46.7745	198.255	271.229	91.0579	2.29006	30.4919	1461.62	303.093	1642.33	189.164	168.437	1264.46	6.87581	257.908	180.762	190.083	33.0579	51.8159	28675.6	137.893	3.69115	13.1762	25.6307
K00656	formate c-acetyltransferase	13.9082	3826.29	2378.63	254.553	2857.06	76.3561	19.8567	337.098	75.3646	0.420875	168.66	574.971	282.204	3067.97	9.98889	321.101	2708.66	234.567	318.284	158.055	284.033	1916.89	56.9054	120.745	180.401	15.8037	121.75	435.422
K00394	aprA	2.10301	787.85	41.3366	4.22649	940.171	132.952	3099.99	183.733	87.4603	0.495295	28.7871	114.731	145.903	941.88	1.10657	165.167	756.695	11.7884	153.865	186.623	2.2792	0	166.6	71697.1	8713.3	34.1706	46.606	268.176
K00395	aprB	0	260.69	50.2409	14.7641	292.835	101.782	2682.23	245.034	66.8804	0	246.523	74.9819	141.761	292.835	0	130.904	320.872	351.056	148.178	170.936	0	0	218.517	86797	9102.64	2.28311	33.543	488.63
K11180	dsrA	4.06735	1669.4	95.2678	14.4729	2472.52	412.977	3044.08	1506.67	208.969	0.771605	243.831	226.15	1047.44	2477.48	3.09358	1523.31	1605.27	102.362	1070.37	1530.66	789.349	1.96078	2492.28	596.532	4773.09	19.8945	167.26	948.963
K11181	dsrB	4.6975	1180.84	76.1573	8.45617	1676.26	89.3211	2411.18	144.456	72.3711	0	27.0838	44.9619	81.5207	1680.02	0.938967	97.6597	1097.11	15.8814	104.168	128.038	393.43	6.59134	87.8833	275.426	2836.39	12.5499	51.9126	190.111
K00370	narG	1773.17	171.225	982.759	1599.79	218.576	58.4945	2240.25	796.871	1606.1	800.869	203.226	296.372	382.648	314.689	1629.28	666.508	150.34	250.141	486.959	337.6	34.0825	2294.27	67.0225	1.59752	111.304	42.1192	205.974	131.958
K00371	narH	3500	1214.89	1467.89	1531.38	1114.79	335.246	2010.19	1652.96	3261.51	789.988	237.207	439.112	1450.8	1361.29	2318.22	1973.57	1182.98	55.6848	1657.09	1881.67	29.348	1003.26	187.627	6.66709	315.725	52.4257	240.453	276.078
K02567	napA	10.3218	342.662	83.4388	1527.49	432.789	135.928	1306.34	296.472	24.7886	11.4738	378.738	31.8269	217.828	438.536	2.51578	145.051	253.252	562.437	239.75	24.9135	61.008	40.6293	10.3196	3.5846	79.937	28.4775	7.13226	26.0558
K02568	napB	4.37276	3.74343	63.1816	882.257	1.41243	121.148	1050.53	48.1561	11.2985	160.242	221.684	71.2336	47.2805	1.41243	0	27.7542	0	328.344	28.6054	21.1815	0	0	0	6.19968	24.4444	0	7.68049	26.6667
K00362	nirB	474.908	210.668	1219.08	2007.76	192.534	186.388	2414.46	547.199	592.339	289.74	1309.39	315.246	719.965	232.014	292.438	879.393	208.9	1854.84	684.96	825.104	6.27093	268.789	11.489	2.82174	52.5893	2.75715	43.4791	64.6571
K00363	nirD	77.9373	16.999	565.813	1203.05	16.9082	91.1568	1697.66	183.131	116.47	314.434	965.05	829.652	406.182	21.7391	14.9509	421.124	31.401	1401.48	322.137	336.757	0	0	6.06061	4.95725	38.6905	0	0	32.5663
K03385	nrfA	348.028	4427.57	2940.63	348.12	3642.81	151.93	714.404	754.032	480.362	116.826	345.36	2104.56	823.557	3814.68	393.233	735.41	3372.4	408.373	1047	492.489	9380.21	710.041	693.572	140.214	277.289	20.9917	158.997	642.883
K00368	nirK	1.47493	6.70691	6.34077	532.951	25.4863	68.549	186.154	146.589	47.1404	1069.45	308.234	607.102	457.907	103.286	2.08566	366.484	6.90723	427.166	632.644	243.743	2.68276	3.35345	0.737463	26.6307	29.7528	0	0	76.6592
K04561	norB	2.60935	15.6972	362.201	2224.29	28.7935	123.733	1605.51	4.65086	9.65523	1140.7	211.096	156.081	4.14796	94.583	2.17579	1.26422	2.19298	337.994	2.83964	11.1627	3.94737	0	0	1.42031	14.9702	0	3.37126	38.2053
K02305	norC	2.36407	2.36407	77.4559	2234.56	0	169.698	1879.77	2.28311	13.2159	461.63	300.15	93.9397	5.59576	0	0	0	0	434.22	1.43062	23.002	0	0	0	2.54453	0	0	0	4.72813
K00376	nosZ	3.20984	2.30418	307.789	716.295	0	286.658	1594.86	109.964	12.61	256.448	422.588	151.371	36.3322	0.503525	0	36.2407	0	637.796	29.4208	9.05133	0	0	0	3.95855	111.624	0	0.510465	51.1987
K02586	nifD	726.212	8.22501	233.273	1641.18	13.6893	141.087	1455.16	24.6463	681.09	119.312	176.302	19.7428	43.227	14.3737	1.37457	43.1211	6.16016	231.743	35.5977	159.3	20.5339	2.05339	0.684463	4.94743	10.8225	0	0	27.1146
K02591	nifK	786.756	10.9037	133.569	1629.29	18.6256	183.171	1429.71	28.975	761.221	148.537	206.283	27.2033	51.7936	19.2678	2.08839	42.3892	3.85356	259.461	39.8465	225.107	19.2678	0.642261	9.63391	0	13.4173	1.92678	1.92678	19.1571
K02588	nifH	1298.42	2364.99	901.109	1710.03	1270.25	189.168	1736.69	192.63	1199.17	135.468	236.154	993.354	101.728	1416.19	47.8142	170.174	1340.84	303.569	105.075	245.845	6.82594	5.46448	18.2118	161.202	5.95562	0	0	0
K00531	anfG	0	0	0	0	0	0	0	0	0	0	0	0	0	0	0	0	0	0	0	0	0	0	0	0	0	0	0	0
K10535	hao	1.17268	0	76.4225	29.9994	0	2.35156	602.299	0.587889	7.63947	134.528	1.76367	0	1.76367	0	0	0	0	0.587889	0	14.6972	0	0	0	459.315	10.8492	0	0	340.976
K00123	formate dehydrogenase	267.34	5786.17	5073.82	4057	4230.14	638.748	4036.42	2147.98	1102.65	1257.37	2771.3	3189.44	2678.78	4510.03	367.64	2367.75	3959.31	3734.67	2200.47	2371.93	498.747	639.77	1280.96	61648.4	9181.23	1590.88	1431.33	10799.1
K00124	formate dehydrogenase	10.0251	930.668	690.282	1319.53	1140.28	148.222	1051.66	501.994	230.461	790.051	1004.6	585.471	773.117	1143.91	5.48611	617.44	836.293	1311.95	567.573	827.987	117.932	221.111	229.478	35231.7	3598.69	324.125	531.844	2163.89
K00125	formate dehydrogenase	0	0	0	0	0	9.60615	199.806	0	12.4213	0	6.1731	1.77778	2.63852	0	0	0	0	0	0	12.4052	0	0	23.1111	552	793.778	1.77778	3.55556	17.7778
K00126	formate dehydrogenase	0	4.62963	363.954	429.487	0	24.6296	136.807	92.8638	29.5316	99.4572	84.0753	187.489	180.216	0	3.33333	230.293	0	105.669	169.738	163.213	0	0	77.451	0	2331.76	0	282.353	2420.72
K00127	formate dehydrogenase	343.645	760.37	1745.75	1713.37	633.005	436.337	525.022	2288	714.273	540.416	1445.31	1586.02	2432.31	841.949	1890.85	3678.66	976.409	1730.52	2455.16	2502.03	3.50293	255.061	331.424	80.8072	3751.71	759.359	779.259	2383.22
K00200	methanogenesis: Fmd/Fwd	0.582751	0.582751	14.6657	37.2647	0	9.60432	2180.03	1.79752	22.8372	197.99	16.9371	2.40243	6.02792	0	0	2.99222	0	15.1791	1.20122	23.4332	0	0	11.9821	7.33945	287.316	2.99222	11.3704	2701.36
K00201	methanogenesis: Fmd/Fwd	1.68956	0	114.754	27.3625	0	7.10926	1394.64	1.82149	13.8781	109.302	69.4067	0.788022	2.35486	0	0	0	0	91.1215	0	28.1746	0	0	0	0.795545	0	0	0	20.9472
K00202	methanogenesis: Fmd/Fwd	0	0	90.4585	22.3048	1.24378	27.5304	1250.58	22.2453	46.2244	96.7311	38.2923	7.44916	16.0822	1.24378	1.23916	18.4914	0	29.4118	12.3459	63.1449	0	0	20.9877	0	361.728	0	50.5603	271.669
K00203	methanogenesis: Fmd/Fwd	0	0	0	0	0	2.73224	0	0	8.19672	26.7857	2.73224	0	0	0	0	0	0	0	0	5.46448	0	0	0	0	0	0	0	0
K00204	methanogenesis: Fmd/Fwd	0	0	0	0	0	0	0	0	0	0	0	0	0	0	0	0	0	0	0	0	0	0	0	0	0	0	0	0
K00205	methanogenesis: Fmd/Fwd	0	0	0	0	0	0	0	0	0	0	0	0	0	0	0	0	0	0	0	0	0	0	0	0	0	0	0	0
K11260	methanogenesis: Fmd/Fwd	0	0	0	0	0	2.1645	0	0	0	0	0	0	0	0	0	0	0	0	0	0	0	0	0	0	0	0	0	0
K11261	methanogenesis: Fmd/Fwd	4.99347	0	4.9505	5.00101	0	48.8692	331.386	23.1389	72.8601	0	69.442	39.536	102.732	0	185.55	42.7905	0	75.1174	47.7166	149.705	0	0	6.56814	3233.72	134.663	0	0	0
K00672	methanogenesis: Ftr	1.11857	0	100.836	17.9988	0	8.84652	1130.63	40.2373	36.5542	126.323	15.3775	12.3048	43.5941	0	0	35.7694	0	1.11857	34.7331	54.0528	0	0	45.8688	5.62312	598.449	10.0671	26.7132	463.421
K01499	methanogenesis: Mch	0.959233	2.04186	141.12	12.2699	0	13.794	1188.58	26.3639	17.7592	28.777	24.4302	8.34823	31.2834	0	0	27.7897	0	25.3611	32.153	26.8522	0	0	83.5882	0	1099.85	12.2324	33.6391	670.907
K00319	methanogenesis: Mtd	0	0	0	1.22549	0	0	0	0	0	0	46.5686	0	0	0	0	0	0	74.7549	0	0	0	0	0	0	0	0	0	0
K13942	methanogenesis: Hmd	0	0	0	0	0	0	0	0	0	0	0	0	0	0	0	0	0	0	0	0	0	0	0	0	0	0	0	0
K00440	methanogenesis: Frh	0	0	0	0	0	0	0	0	0	0	0	0	0	0	0	0	0	0	0	0	0	0	0	0	0	0	0	0
K00441	methanogenesis: Frh	0.949668	639.344	591.598	2.73224	1116.58	20.1905	410.256	0	8.23564	0	6.37523	1597.32	6.37523	1117.49	0	0.910747	744.08	1.82149	0.910747	35.5044	7.28597	0	0	631.941	0	3.64299	0	0
K00442	methanogenesis: Frh	0	0	0	0	0	16.3599	0	0	20.4499	0	8.17996	2.04499	6.13497	0	0	0	0	0	0	18.4049	0	0	0	0	0	0	0	0
K00443	methanogenesis: Frh	0	0	0	0	0	0	0	0	0	0	0	0	0	0	0	0	0	0	0	0	0	0	0	0	0	0	0	0
K00320	methanogenesis: Mer	0	0	272.54	74.106	0	6.94444	4.96032	0	3.96825	66.0836	74.383	27.0965	0	0	0	0	0	113.708	0	9.92063	0	0	0	1.00402	0	0	0	0
K00577	methanogenesis: Mtr	0	0	69.5043	0	0	0	0	30.2222	5.1083	544.304	2.65267	6.22222	32.8889	0	0	38.2222	0	0.874891	42.6667	4.44444	0	0	0	0	0	0	0	0
K00578	methanogenesis: Mtr	0	0	0	0	0	0	0	0	0	0	0	0	0	0	0	0	0	0	0	0	0	0	19.802	0	0	69.3069	0	0
K00579	methanogenesis: Mtr	0	0	0	0	0	0	0	0	0	0	0	0	0	0	0	0	0	0	0	0	0	0	0	0	0	0	0	0
K00580	methanogenesis: Mtr	0	0	0	0	0	0	0	0	0	0	0	0	0	0	0	0	0	0	0	0	0	0	0	0	0	0	0	0
K00581	methanogenesis: Mtr	0	0	0	0	0	0	0	0	0	0	0	0	0	0	0	0	0	0	0	0	0	0	0	0	0	0	0	0
K00582	methanogenesis: Mtr	0	0	0	0	0	0	0	0	0	0	0	0	0	0	0	0	0	0	0	0	0	0	14.4928	0	0	9.66184	0	0
K00583	methanogenesis: Mtr	0	0	0	0	0	0	0	0	0	0	0	0	0	0	0	0	0	0	0	0	0	0	0	0	0	0	0	0
K00584	methanogenesis: Mtr	0	356.209	876.927	0	387.8	2.1577	26.7953	8.54701	2.13675	2.17865	2.1577	408.12	23.5252	393.246	1.08932	24.5726	305.011	1.08932	26.7094	1.06838	0	0	43.8034	130.342	8.54701	6.41026	0	0
K00399	methanogenesis: Mcr	0	0	0	0	0	0.604961	0	0	0	0	0.604961	0	0	0	0	0	0	0	0	0	0	0	53.2365	0	5.44465	68.3606	104.053	0
K00401	methanogenesis: Mcr	0	0	0	0	0	0	0	0	0	0	0	0	0	0	0	0	0	0	0	0	0	0	11.2867	0	0.752445	6.01956	4.51467	0
K00402	methanogenesis: Mcr	0	0	0	0	0	0	0	0	1.33869	0	0	0	0	0	0	0	0	0	0	0	0	0	36.1446	0	0	18.7416	81.66	0
K03388	methanogenesis: Hdr	10.8654	1699.8	1500.71	13.3409	2199.76	144.483	2571.52	296.204	200.034	2.36564	69.6147	2246.58	327.657	2215.04	253.735	206.91	1738.28	16.6956	323.1	316.736	79.5317	3.53535	147.005	45410.6	1907.11	10.2139	2.52679	67.1534
K03389	methanogenesis: Hdr	10.006	1281.89	1489.79	9.07606	1473.64	176.84	3510.19	412.216	185.582	1.1534	99.4425	1537.07	349.429	1494.96	119.593	173.314	1083.38	41.4315	289.267	273.836	121.231	19.084	46.226	11542.5	1310.17	2.34742	24.6067	51.4737
K03390	methanogenesis: Hdr	4.18748	976.297	679.127	12.9955	1287.22	129.075	1510.25	127.154	158.846	6.10152	131.262	793.415	142.535	1287.22	6.65829	103.399	899.459	58.8518	161.608	220.954	23.7674	12.1655	61.0229	2284.48	551.183	0	0	35.5619
K00925	acetate kinase	1837.06	3895.7	4221.09	4037.27	2776.07	500.877	4139.06	1743.52	1858.94	547.07	1366.01	789.554	1740.02	3022.8	411.622	2430.92	2612.88	1813.44	2024.52	1256.24	592.065	520.479	57.84	71.5419	1154.82	19.2508	120.4	884.793
K00625	phosphotransacetylase	1725.18	1290.7	1787.96	1569.1	1317.18	509.145	1121.39	2996.37	1796.29	106.062	380.601	532.328	2415.19	1492.3	1171.26	3884.43	1435.75	33.066	2777.87	2992.22	50.474	24.2208	126.758	10.5126	790.985	30.2795	111.358	1700.78
K13788	phosphotransacetylase	4.22501	0	7.12299	96.3745	0.466853	149.3	3.28442	10.819	16.4571	111.255	11.0008	258.634	5.66157	1.40385	1.40056	22.5711	0	15.8273	5.65874	5.16432	0	64.6595	115.962	1.43616	419.249	2.8169	36.1364	284.972
K01895	AMP-forming acetyl-CoA synthetase	1219.33	3495.54	7208.07	3290.63	4164.52	794.581	5760.46	3155.69	1990.39	3211.81	2806.7	5729.28	3832.94	4331.45	1533.6	3515.98	3129.61	3639.37	3799.48	3170.73	850.638	120.71	1278.99	62267	19481.4	281.362	1001.83	1953.95
K00192	Cdh/ACDS	12.1845	1293.73	640.122	3.04613	1501.31	9.57354	275.892	200.609	36.5535	0.435161	17.4064	23.4987	206.701	1512.18	204.091	144.038	1170.58	7.39774	238.903	32.6371	422.977	108.355	143.168	295.039	35.248	2.61097	5.22193	10.879
K00193	Cdh/ACDS	11.6959	1229.74	652.464	1.67084	1391.81	14.2022	276.525	452.799	35.9231	0.835422	14.2022	59.1479	366.75	1406.85	172.932	243.108	1141.19	5.84795	421.888	26.7335	609.023	162.072	255.639	833.134	1644.95	26.7335	0	70.1754
K00194	Cdh/ACDS	30.954	2438.46	1704.93	3.18255	2671.39	60.9364	556.831	403.789	139.728	4.22742	36.6434	1304.83	415.816	2705.03	331.209	252.038	2155.04	16.1117	443.702	228.98	503.182	127.267	213.971	17798.4	2055.36	3.3557	0	81.271
K00195	Cdh/ACDS	9.05797	909.42	501.812	3.62319	1085.14	23.5507	755.435	188.406	50.7246	0	27.1739	21.7391	179.348	1103.26	159.42	134.058	918.478	5.43478	213.768	65.2174	284.42	94.2029	134.058	248.188	38.0435	3.62319	0	0
K00196	Cdh/ACDS	0	1171.2	638.72	4.09553	1821.67	56.8503	50.4315	4.2735	47.6823	0	19.2001	1042.52	23.6979	1825.91	0	6.38304	1263.75	2.12314	0	99.737	171.522	0	0	61.0766	0	0	0	0
K00197	Cdh/ACDS	27.623	2600.98	1902.25	11.2322	2989.72	81.7444	668.042	444.865	147.031	2.22231	65.2919	1452.58	478.488	3014.33	405.408	302.978	2428.4	21.6322	474.892	246.306	550.845	142.931	231.769	23989.5	2030.36	19.174	9.64655	100.599
K00198	Cdh/ACDS	46.7504	5874.76	3812.43	24.3038	7655.26	62.2433	173.256	888.269	148.685	4.65308	51.6238	2760.34	825.818	7713.66	883.1	485.539	5683.22	27.9002	946.632	220.952	3852.67	246.354	198.082	11113.7	60.4516	0.496771	20.2179	97.1705
K14080	methanogenesis: Mta	0.983284	0	702.305	52.6938	0	61.7669	339.752	108.101	70.3221	0	43.0613	1048.15	136.39	0	0	107.115	0	15.6403	151.865	164.924	0	0	184.173	236.917	68.5374	17.2226	3.78788	0
K04480	methanogenesis: Mta	1.43115	0	349.192	5.00715	0	42.9214	7.22825	33.579	93.544	0.701754	31.6247	508.424	65.2426	0	0	40.1609	0.701754	0	39.4659	165.889	0	0	17.6116	160.157	5.04958	1.45879	15.4386	0.701754
K14081	methanogenesis: Mta	1.34953	1.34953	562.753	0	0	0	0	33.3333	4.01619	0	2.66667	899.018	34.6829	0	0	30.6667	0	1.33333	46.6667	9.33333	0	0	2.66667	187.536	1.33333	0	0	0
K14082	methanogenesis: Mtb/Mtm	0	0	0	0	0	0	0	0	0	0	0	0	0	0	0	0	0	0	0	0	0	0	0	0	0	0	0	0
K14083	methanogenesis: Mtb/Mtm	1.34503	427.652	985.58	234.978	442.738	29.2784	698.05	878.711	44.0309	1100.07	19.5592	1171.71	1126.96	450.724	10.496	950.355	316.182	10.0086	1210.49	89.1723	0.701754	1.40351	215.814	230.63	109.031	2.0284	4.7619	252.038
K14084	methanogenesis: Mtb/Mtm	1.55763	500	808.114	21.7054	478.193	0	124.031	103.255	9.13339	0	4.54545	69.6898	124.642	482.866	1.55763	63.0648	389.408	0	107.941	4.54545	4.6729	6.23053	94.186	6.18719	32.0648	1.51515	1.51515	16.9897
K16176	methanogenesis: Mtb/Mtm	0	0	2.1692	0	0	0.721501	0	23.833	1.443	0	0	74.3255	44.0538	0	0	31.048	0	0	44.0491	3.6075	0	0	81.5311	1.25313	36.086	2.1645	0	0
K16177	methanogenesis: Mtb/Mtm	0	0	0	0	0	0	0	0	0	0	0	0	0	0	0	0	0	0	0	0	0	0	0	0	0	0	0	0
K16178	methanogenesis: Mtb/Mtm	0	0	63.5762	30.8897	0	0	81.1826	111.138	3.34083	0	2.40124	385.973	154.914	0	0	144.234	0.723066	2.1692	177.759	4.29594	0	0	39.2657	12.4756	19.6152	0.715308	0	23.3432
K16179	methanogenesis: Mtb/Mtm	0	0	0	0	0	0	0	0	0	0	0	0	0	0	0	0	0	0	0	0	0	0	0	0	0	0	0	0

## Sheet: sample names
mapped read pairs (fragments)	5756123	11961542	13646402	12329267	9636184	4514496	16897540	7202978	8882220	10260208	8285994	11414753	8240718	10499746	6032393	9419873	10130899	15402910	8048499	9518571	3516145	1190777	3542543	12007948	8554869	422957	1703277	7468479
bowtie log file	CROMO-master-assembly-bowtie-7245.4.65024.AGTCAA.log	CROMO-master-assembly-bowtie-7245.4.65024.AGTTCC.log	CROMO-master-assembly-bowtie-7245.4.65024.ATGTCA.log	CROMO-master-assembly-bowtie-7245.4.65024.CCGTCC.log	CROMO-master-assembly-bowtie-7245.4.65024.CGTACG.log	CROMO-master-assembly-bowtie-7245.4.65024.GTAGAG.log	CROMO-master-assembly-bowtie-7245.4.65024.GTCCGC.log	CROMO-master-assembly-bowtie-7245.4.65024.GTGAAA.log	CROMO-master-assembly-bowtie-7245.4.65024.GTGGCC.log	CROMO-master-assembly-bowtie-7245.4.65024.GTTTCG.log	CROMO-master-assembly-bowtie-7245.5.65029.ACAGTG.log	CROMO-master-assembly-bowtie-7245.5.65029.CAGATC.log	CROMO-master-assembly-bowtie-7245.5.65029.CGATGT.log	CROMO-master-assembly-bowtie-7245.5.65029.CTTGTA.log	CROMO-master-assembly-bowtie-7245.5.65029.GATCAG.log	CROMO-master-assembly-bowtie-7245.5.65029.GCCAAT.log	CROMO-master-assembly-bowtie-7245.5.65029.GGCTAC.log	CROMO-master-assembly-bowtie-7245.5.65029.TAGCTT.log	CROMO-master-assembly-bowtie-7245.5.65029.TGACCA.log	CROMO-master-assembly-bowtie-7245.5.65029.TTAGGC.log	CROMO-master-assembly-bowtie-8067.7.90156.TGACCA.log	CROMO-master-assembly-bowtie-8067.7.90156.TTAGGC.log	CROMO-master-assembly-bowtie-8337.3.99339.ATCACG.log	CROMO-master-assembly-bowtie-8337.3.99339.CGATGT.log	CROMO-master-assembly-bowtie-8337.3.99339.TTAGGC.log	CROMO-master-assembly-bowtie-N08B_AUG13.log	CROMO-master-assembly-bowtie-N08B_MAR13.log	CROMO-master-assembly-bowtie-QV1.2_AUG13.log
filename root	SubbioAug_CSW11AC	Subbio2Aug_QV11A	SubbioAug_CSW13A	Subbio2Aug_QV12A	Subbio2Dec_QV11A	SubbioCR12Aug_1A	SubbioCR12Aug_5A	Subbio12Aug_8Aab	Subbio12Aug_8Bad	SubbioR12Aug_8Ca	SubbioR11Jul_8B1	SubbioAug_CSWold	SubbioR11_8A_Apr	Subbio12Jun_QV11	SubbioCSW11_NovA	SubbioR11_8A_Aug	Subbio2Mar_QV11C	SubbioMar_CSW14AB	SubbioR11Jul_8A2	Subbio11_8B_AprC	QV11_Aug13_mt	QV11_Mar13_mt	N08B_Dec13_mt	CSWold_Dec13_mt	QV12_Dec13_mt	N08B_Aug13_mt	N08B_Mar13_mt	QV12_Aug13_mt
correct sample name	CR12Aug_CSW11AC	CR12Aug_QV11A	CR12Aug_CSW13A	CR12Aug_QV12A	CR12Dec_QV11A	CR12Aug_1A	CR12Aug_5A	CR12Aug_8Aab	CR12Aug_8Bad	CR12Aug_8Ca	CR11Jul_8B1	CR11Aug_CSWold	CR11_8A_Apr	CR12Jun_QV11	CR11_CSW11_NovA	CR11_8A_Aug	CR12Mar_QV11C	CR12Mar_CSW14AB	CR11Jul_8A2	CR11_8B_AprC	QV11_Aug13_mt	QV11_Mar13_mt	N08B_Dec13_mt	CSWold_Dec13_mt	QV12_Dec13_mt	N08B_Aug13_mt	N08B_Mar13_mt	QV12_Aug13_mt
fastq file from JGI	7245.4.65024.AGTCAA.adnq.fastq.gz	7245.4.65024.AGTTCC.adnq.fastq.gz	7245.4.65024.ATGTCA.adnq.fastq.gz	7245.4.65024.CCGTCC.adnq.fastq.gz	7245.4.65024.CGTACG.adnq.fastq.gz	7245.4.65024.GTAGAG.adnq.fastq.gz	7245.4.65024.GTCCGC.adnq.fastq.gz	7245.4.65024.GTGAAA.adnq.fastq.gz	7245.4.65024.GTGGCC.adnq.fastq.gz	7245.4.65024.GTTTCG.adnq.fastq.gz	7245.5.65029.ACAGTG.adnq.fastq.gz	7245.5.65029.CAGATC.adnq.fastq.gz	7245.5.65029.CGATGT.adnq.fastq.gz	7245.5.65029.CTTGTA.adnq.fastq.gz	7245.5.65029.GATCAG.adnq.fastq.gz	7245.5.65029.GCCAAT.adnq.fastq.gz	7245.5.65029.GGCTAC.adnq.fastq.gz	7245.5.65029.TAGCTT.adnq.fastq.gz	7245.5.65029.TGACCA.adnq.fastq.gz	7245.5.65029.TTAGGC.adnq.fastq.gz	8067.7.90156.TGACCA.qtrim.3ptrim.artifact.rRNA.clean.fastq.gz	8067.7.90156.TTAGGC.qtrim.3ptrim.artifact.rRNA.clean.fastq.gz	8337.3.99339.ATCACG.anqtphR.fastq.gz	8337.3.99339.CGATGT.anqtphR.fastq.gz	8337.3.99339.TTAGGC.anqtphR.fastq.gz	N08B_AUG13.qtrim.3ptrim.artifact.rRNA.clean.fastq.gz	N08B_MAR13.qtrim.3ptrim.artifact.rRNA.clean.fastq.gz	QV1.2_AUG13.qtrim.3ptrim.artifact.rRNA.clean.fastq.gz
