# Supplementary material for: Carbon Assimilation Strategies in Ultrabasic Groundwater: Clues from the Integrated Study of a Serpentinization-Influenced Aquifer
Source: mSystems. 2020 Mar 10;5(2):e00607-19. doi: 10.1128/mSystems.00607-19 (PMC7065513; doi:10.1128/mSystems.00607-19)
Supplement: TABLE S3 [file mSystems.00607-19-st003.csv]

	CSW 1.1	CSW 1.3	CSW 1.4	CSWold	QV 1.1	QV 1.2	N08A	N08B	N08C
Drilled Depth (m)	29.9	22.3	7.3	76.2	14.9	16.9	39.6	26.2	10.7
Temperature (¡C)	16.1	16.662	13.81	17.45 ± 0.45	15.667 ± 0.677	16.647 ± 0.63	16.16	15.7	15.65
pH	12.345 ± 0.195	10.12	7.77	9.765 ± 0.075	11.478 ± 0.083	8.663 ± 0.367	10.535 ± 0.015	10.942 ± 0.158	7.89
Specific Cond. (mS)	5.069	4.522	0.827	11.15	2.214 ± 0.09	2.897 ± 0.77	5.95	2.6778 ± 0.719	1.151
Dissolved O2 (mg/L)	0.64	0.07	0.86	0.22	0.392 ± 0.214	0.427 ± 0.206	0.17	0.214 ± 0.069	0.11
ORP	-195.8	-97.3	-98.2	-346	-168.233 ± 40.383	-54.8 ± 34.82	-69.7	-69.46 ± 24.884	-25.4
Dissolved H2 (µM)	0.2887	0.2837	0.7505	NA	0.255 ± 0.169	0.109 ± 0.033	0.103 ± 0.095	0.194 ± 0.102	0.724
Dissolved CO (µM)	0.0893	0.1153	0.1919	NA	0.122 ± 0.031	0.086 ± 0.064	0.107 ± 0.022	0.153 ± 0.067	0.1978
Dissolved CH4 (mM)	0.5235	0.9694	0.0034	NA	0.301 ± 0.022	0.319 ± 0.016	1.184 ± 0.206	0.471 ± 0.123	0.004
DIC (µM)	149.91 ± 103.51	171.89	2494.6	NA	48.185 ± 12.699	827.5 ± 151.93	63.435 ± 7.485	40.948 ± 8.788	1023.4
Acetate (µM)	58.39 ± 12.4	BDL	BDL	BDL	7.643 ± 3.418	1.09	0.17 ± 0.17	0.103 ± 0.103	BDL
Formate (µM)	17.34 ± 1.6	BDL	BDL	BDL	BDL	BDL	BDL	0.048 ± 0.048	BDL
